# Supplementary material for: Ultra-Fast Response ALTP Thermal Gas Flow Sensor Based on Si3N4/AlN Composite Insulating Structure
Source: Micromachines (Basel). 2026 May 9;17(5):584. doi: 10.3390/mi17050584 (PMC13209437; doi:10.3390/mi17050584)
Supplement: Supplementary file 1 [file micromachines-17-00584-s001.zip]

Archive with 1 entries (1 files):
- micromachines-4282737-supplementary.pdf
